# Supplementary material for: Exotic predators are not better biocontrol agents: the harlequin ladybird is not the most voracious in Mexico
Source: PeerJ. 2021 Nov 16;9:e12503. doi: 10.7717/peerj.12503 (PMC8603833; doi:10.7717/peerj.12503)
Supplement: Supplemental Information 1 — The different replicates specifying the treatments with four explanatory variables: 1) time to attack the first prey (sec), 2) minimal time to attach the first prey (sec), 3) average handling time (sec), 4) average searching time (sec), 5) total time per aphid (sec), 6) total number of aphids consumed (number of individuals). All variables were used to analyse differences between competition, between species and the interaction between competition and species. [file peerj-09-12503-s001.csv]

id	inv.het	obs	species	time.first.prey	av.handling.time	av.searching.time	total.aphids
680	alone	2cyc	cyc	16	46.33333333	129.4444444	9
699	alone	21cyc	cyc	46	148.6	134.2	5
690	alone	12cyc	cyc	169	136.5	154	2
679	alone	1cyc	cyc	178	86.71428571	220.7142857	7
682	alone	4cyc	cyc	265	47.2	291.8	5
684	alone	6cyc	cyc	22	153.1666667	207.5	6
681	alone	3cyc	cyc	279	70.8	290	5
687	alone	9cyc	cyc	133	108.3333333	258.1666667	6
694	alone	16cyc	cyc	137	214.8333333	154.6666667	6
696	alone	18cyc	cyc	149	259.25	130.5	4
693	alone	15cyc	cyc	132	178.1666667	249.8333333	6
703	alone	25cyc	cyc	40	326	138.4	5
692	alone	14cyc	cyc	304	186.4	278.4	5
689	alone	11cyc	cyc	121	288.25	213.75	4
697	alone	19cyc	cyc	252	271.2	263.6	5
698	alone	20cyc	cyc	250	324.3333333	271.3333333	3
683	alone	5cyc	cyc	182	254	396.3333333	3
685	alone	7cyc	cyc	52	226.6666667	428.3333333	3
691	alone	13cyc	cyc	33	425.25	235.25	4
701	alone	23cyc	cyc	110	376.75	298.25	4
686	alone	8cyc	cyc	51	448.6666667	359.3333333	3
695	alone	17cyc	cyc	60	649.3333333	250.6666667	3
688	alone	10cyc	cyc	46	685.5	520	2
702	alone	24cyc	cyc	1835	131	1124	2
700	alone	22cyc	cyc	na	na	na	0
59	paircon	5cyyc	cyc	72	88.5	48.5	2
75	paircon	13cyyc	cyc	42	273.3333333	38.16666667	6
78	paircon	14cyyc	cyc	233	163.3333333	148.6666667	6
83	paircon	17cyyc	cyc	40	208.1666667	134.3333333	6
87	paircon	19cyyc	cyc	41	187.6	163.8	5
69	paircon	10cyyc	cyc	9	280.8333333	75.5	6
96	paircon	23cyyc	cyc	150	103.2	257.8	5
79	paircon	15cyyc	cyc	186	262.2	100	5
86	paircon	18cyyc	cyc	127	226.25	136.25	4
65	paircon	8cyyc	cyc	344	197.6666667	173	3
81	paircon	16cyyc	cyc	256	294.3333333	110	3
67	paircon	9cyyc	cyc	3	236.5	184.8333333	6
53	paircon	2cyyc	cyc	144	211.8	211.8	5
85	paircon	18cyyc	cyc	71	225.3333333	199	3
64	paircon	7cyyc	cyc	442	225	202.2	5
89	paircon	20cyyc	cyc	81	339	101.5	2
58	paircon	4cyyc	cyc	127	115.3333333	326	3
90	paircon	20cyyc	cyc	192	215.5	227.75	4
66	paircon	8cyyc	cyc	22	298.8	154.4	5
68	paircon	9cyyc	cyc	119	287.3333333	192	3
77	paircon	14cyyc	cyc	29	197.75	294.25	4
71	paircon	11cyyc	cyc	69	183	318.3333333	3
100	paircon	25cyyc	cyc	54	387	126.6666667	3
55	paircon	3cyyc	cyc	768	137.25	390.25	4
72	paircon	11cyyc	cyc	314	280.6666667	252.3333333	3
88	paircon	19cyyc	cyc	72	240	316.6666667	3
54	paircon	2cyyc	cyc	940	194.5	418.5	4
73	paircon	12cyyc	cyc	242	217.75	405.5	4
82	paircon	16cyyc	cyc	301	232.5	401	4
51	paircon	1cyyc	cyc	437	203.3333333	491.6666667	3
61	paircon	6cyyc	cyc	448	282	455	3
94	paircon	22cyyc	cyc	467	370	396.3333333	3
56	paircon	3cyyc	cyc	1143	242.3333333	525.6666667	3
70	paircon	10cyyc	cyc	1005	252.6666667	548	3
57	paircon	4cyyc	cyc	81	236	594.6666667	3
63	paircon	7cyyc	cyc	32	333	535.5	2
60	paircon	5cyyc	cyc	1034	240	661	2
84	paircon	17cyyc	cyc	977	229	676.5	2
62	paircon	6cyyc	cyc	1339	164.5	794	2
76	paircon	13cyyc	cyc	1152	173	960.5	2
93	paircon	22cyyc	cyc	53	1097	53	1
80	paircon	15cyyc	cyc	949	210.5	982.5	2
52	paircon	1cyyc	cyc	808	264	954.5	2
74	paircon	12cyyc	cyc	499	243	1058	2
98	paircon	24cyyc	cyc	45	1087	263	2
92	paircon	21cyyc	cyc	7	1913	7	1
99	paircon	25cyyc	cyc	36	2028	36	1
97	paircon	24cyyc	cyc	18	2112	18	1
95	paircon	23cyyc	cyc	2040	235	2040	1
91	paircon	21cyyc	cyc	2280	420	2280	1
302	pairhetinv	1harcyc	cyc	4	45.71428571	151.4285714	7
348	pairhetinv	24harcyc	cyc	238	72.33333333	377.6666667	6
318	pairhetinv	9harcyc	cyc	309	238.75	222.5	4
316	pairhetinv	8harcyc	cyc	225	260.6666667	242	3
342	pairhetinv	21harcyc	cyc	284	214.5	360.5	2
334	pairhetinv	17harcyc	cyc	82	503	82	1
346	pairhetinv	23harcyc	cyc	200	239	360	2
338	pairhetinv	19harcyc	cyc	543	247.5	432.5	2
326	pairhetinv	13harcyc	cyc	1255	166.3333333	514	3
322	pairhetinv	11harcyc	cyc	110	583	110	1
304	pairhetinv	2harcyc	cyc	453	247	453	1
332	pairhetinv	16harcyc	cyc	680	48	680	1
310	pairhetinv	5harcyc	cyc	168	631	109	2
306	pairhetinv	3harcyc	cyc	490	119.3333333	656.6666667	3
312	pairhetinv	6harcyc	cyc	83	215	600	3
336	pairhetinv	18harcyc	cyc	633	358.3333333	479	3
314	pairhetinv	7harcyc	cyc	103	819	81	3
350	pairhetinv	25harcyc	cyc	234	680.3333333	219.6666667	3
320	pairhetinv	10harcyc	cyc	371	142.5	759.5	2
328	pairhetinv	14harcyc	cyc	1714	118.5	1231.5	2
308	pairhetinv	4harcyc	cyc	920	1120	920	1
324	pairhetinv	12harcyc	cyc	na	na	na	0
330	pairhetinv	15harcyc	cyc	na	na	na	0
340	pairhetinv	20harcyc	cyc	na	na	na	0
344	pairhetinv	22harcyc	cyc	na	na	na	0
399	pairhetnat	24cycpar	cyc	11	183	11	1
149	pairhetnat	25cychip	cyc	125	225	76	3
137	pairhetnat	19cychip	cyc	39	198	139.3333333	6
111	pairhetnat	6cychip	cyc	278	132.4	246.4	5
135	pairhetnat	18cychip	cyc	16	135.3333333	266.1666667	6
127	pairhetnat	14cychip	cyc	41	275.6	140.8	5
113	pairhetnat	7cychip	cyc	55	102	328.8333333	6
107	pairhetnat	4cychip	cyc	537	153.5	340	4
103	pairhetnat	2cychip	cyc	42	201.75	314.75	4
133	pairhetnat	17cychip	cyc	158	267.6	272.4	5
395	pairhetnat	22cycpar	cyc	329	294.5	263.5	2
125	pairhetnat	13cychip	cyc	431	163	399.5	4
139	pairhetnat	20cychip	cyc	375	296.5	290.25	4
101	pairhetnat	1cychip	cyc	59	338.5	249.5	4
359	pairhetnat	4cycpar	cyc	53	366.6666667	234	3
109	pairhetnat	5cychip	cyc	94	439.6666667	173.6666667	3
115	pairhetnat	8cychip	cyc	184	169.6666667	445	3
355	pairhetnat	2cycpar	cyc	64	411	210	4
121	pairhetnat	11cychip	cyc	344	243.3333333	384	3
353	pairhetnat	1cycpar	cyc	13	398.6666667	235	3
123	pairhetnat	12cychip	cyc	607	199.6666667	526.6666667	3
117	pairhetnat	9cychip	cyc	519	177.3333333	561.6666667	3
369	pairhetnat	9cycpar	cyc	760	0	760	1
397	pairhetnat	23cycpar	cyc	336	245	533	2
141	pairhetnat	21cychip	cyc	74	355	446.3333333	3
357	pairhetnat	3cycpar	cyc	10	646.6666667	164	3
131	pairhetnat	16cychip	cyc	452	447	452	1
145	pairhetnat	23cychip	cyc	34	309	591	3
373	pairhetnat	11cycpar	cyc	574	398	574	1
387	pairhetnat	18cycpar	cyc	57	977	57	1
119	pairhetnat	10cychip	cyc	592	313.5	742	2
391	pairhetnat	20cycpar	cyc	137	920.5	170	2
393	pairhetnat	21cycpar	cyc	534	181.5	929.5	2
365	pairhetnat	7cycpar	cyc	68	799	376	2
383	pairhetnat	16cycpar	cyc	291	973	291	1
379	pairhetnat	14cycpar	cyc	71	1210	71	1
147	pairhetnat	24cychip	cyc	1334	206.5	1143.5	2
363	pairhetnat	6cycpar	cyc	33	1333	17	2
389	pairhetnat	19cycpar	cyc	10	407.5	942.5	2
143	pairhetnat	22cychip	cyc	1268	860	1268	1
361	pairhetnat	5cycpar	cyc	17	2252	17	1
385	pairhetnat	17cycpar	cyc	62	2638	62	1
401	pairhetnat	25cycpar	cyc	1504	1196	1504	1
105	pairhetnat	3cychip	cyc	na	na	na	0
129	pairhetnat	15cychip	cyc	na	na	na	0
367	pairhetnat	8cycpar	cyc	na	na	na	0
371	pairhetnat	10cycpar	cyc	na	na	na	0
375	pairhetnat	12cycpar	cyc	na	na	na	0
377	pairhetnat	13cycpar	cyc	na	na	na	0
381	pairhetnat	15cycpar	cyc	na	na	na	0
611	alone	11har	har	32	161	32	1
625	alone	25har	har	169	86	169	1
601	alone	1har	har	800	123.25	336.25	4
622	alone	22har	har	33	313.5	169	2
624	alone	24har	har	419	71	419	1
603	alone	3har	har	53	146.75	349.5	4
604	alone	4har	har	103	104.5	435.25	4
602	alone	2har	har	472	74.75	472	4
607	alone	7har	har	225	89.75	482	4
616	alone	16har	har	617	8	617	1
605	alone	5har	har	569	117.5	540	4
609	alone	9har	har	20	91.33333333	613	3
612	alone	12har	har	101	371	343	2
606	alone	6har	har	329	108.6666667	653	3
615	alone	15har	har	542	263	503.5	2
608	alone	8har	har	90	246	537.6666667	3
618	alone	18har	har	264	617	264	1
610	alone	10har	har	887	155.3333333	744.6666667	3
619	alone	19har	har	409	892	409	1
620	alone	20har	har	342	1124	194	2
613	alone	13har	har	319	303	1022	2
617	alone	17har	har	71	490	860	2
623	alone	23har	har	258	1828	258	1
621	alone	21har	har	586	2114	586	1
614	alone	14har	har	na	na	na	0
158	paircon	4haar	har	263	18.33333333	189	3
166	paircon	8haar	har	7	226	7	1
184	paircon	17haar	har	96	224	82	2
182	paircon	16haar	har	73	348	73	1
176	paircon	13haar	har	8	40.5	441.5	2
198	paircon	24haar	har	42	93.5	401.5	4
200	paircon	25haar	har	64	265.6666667	256.3333333	3
169	paircon	9haar	har	104	142.3333333	387	3
174	paircon	12haar	har	104	452	104	1
192	paircon	21haar	har	23	575	23	1
188	paircon	19haar	har	561	65	561	1
173	paircon	11haar	har	3	251	424	4
196	paircon	23haar	har	195	562	195	1
168	paircon	9haar	har	210	590	204	2
195	paircon	22haar	har	511	544.6666667	269.6666667	3
153	paircon	2haar	har	242	608	237.5	2
161	paircon	5haar	har	58	798	58	1
157	paircon	3haar	har	504	546	314.5	2
177	paircon	13haar	har	80	323.6666667	547.6666667	3
159	paircon	4haar	har	1563	44.66666667	833	3
178	paircon	14haar	har	3	589.6666667	310.3333333	3
179	paircon	14haar	har	440	325.3333333	574.6666667	3
189	paircon	19haar	har	788	132	788	1
151	paircon	1haar	har	381	688	381	1
199	paircon	24haar	har	1034	171	1034	1
175	paircon	12haar	har	416	739	485.5	2
190	paircon	20haar	har	453	847	453	1
181	paircon	15haar	har	1352	559	791	2
193	paircon	21haar	har	200	992	358	2
156	paircon	3haar	har	1101	405	1101	1
194	paircon	22haar	har	1203	639	1203	1
152	paircon	1haar	har	1902	270	1902	1
191	paircon	20haar	har	773	1433	773	1
183	paircon	16haar	har	56	2188	56	1
165	paircon	7haar	har	210	2195	210	1
180	paircon	15haar	har	1214	1407	1214	1
160	paircon	5haar	har	378	2322	378	1
162	paircon	6haar	har	20	2680	20	1
163	paircon	6haar	har	80	2620	80	1
197	paircon	23haar	har	620	2080	620	1
154	paircon	2haar	har	na	na	na	0
164	paircon	7haar	har	na	na	na	0
167	paircon	8haar	har	na	na	na	0
170	paircon	10haar	har	na	na	na	0
171	paircon	10haar	har	na	na	na	0
172	paircon	11haar	har	na	na	na	0
185	paircon	17haar	har	na	na	na	0
186	paircon	18haar	har	na	na	na	0
187	paircon	18haar	har	na	na	na	0
201	paircon	25haar	har	na	na	na	0
311	pairhetnat	5harcyc	har	12	72	12	1
278	pairhetnat	14harhip	har	71	15	71	1
463	pairhetnat	6harpar	har	13	147	13	1
317	pairhetnat	8harcyc	har	48	92.5	100.5	2
347	pairhetnat	23harcyc	har	25	156	80.5	2
274	pairhetnat	12harhip	har	232	54.25	187	4
286	pairhetnat	18harhip	har	161	104	161	1
345	pairhetnat	22harcyc	har	223	137.25	172.75	4
282	pairhetnat	16harhip	har	200	190	200	1
349	pairhetnat	24harcyc	har	280	115	280	1
260	pairhetnat	5harhip	har	188	210	188	1
333	pairhetnat	16harcyc	har	350	101	350	1
477	pairhetnat	13harpar	har	356	103	356	1
493	pairhetnat	21harpar	har	149	329	149	1
290	pairhetnat	20harhip	har	337	173	337	1
469	pairhetnat	9harpar	har	125	416.3333333	97.33333333	3
268	pairhetnat	9harhip	har	280	147.2	392.8	5
294	pairhetnat	22harhip	har	48	360.6	179.4	5
321	pairhetnat	10harcyc	har	240	308	240	1
481	pairhetnat	15harpar	har	239	332	239	1
495	pairhetnat	22harpar	har	6	572	6	1
280	pairhetnat	15harhip	har	443	138	443	1
325	pairhetnat	12harcyc	har	285	422.3333333	192.3333333	3
337	pairhetnat	18harcyc	har	446	413	213.6666667	3
329	pairhetnat	14harcyc	har	254	302.75	331.5	4
270	pairhetnat	10harhip	har	11	249.5	395	2
455	pairhetnat	2harpar	har	123	172.6666667	480.3333333	3
276	pairhetnat	13harhip	har	498	158	498	1
459	pairhetnat	4harpar	har	371	285.6666667	371.6666667	3
300	pairhetnat	25harhip	har	60	543.5	120	4
319	pairhetnat	9harcyc	har	400	217.75	457.25	4
471	pairhetnat	10harpar	har	349	397.5	286	2
465	pairhetnat	7harpar	har	270	420	270	1
335	pairhetnat	17harcyc	har	202	489.3333333	221	3
483	pairhetnat	16harpar	har	133	654.3333333	166.3333333	3
331	pairhetnat	15harcyc	har	347	332.5	488.5	2
266	pairhetnat	8harhip	har	760	69	760	1
313	pairhetnat	6harcyc	har	167	206.3333333	647.6666667	3
296	pairhetnat	23harhip	har	18	311.5	580	2
284	pairhetnat	17harhip	har	120	574.6666667	325.3333333	3
327	pairhetnat	13harcyc	har	155	763.3333333	136.6666667	3
473	pairhetnat	11harpar	har	315	560.5	350	2
288	pairhetnat	19harhip	har	580	742.5	338	2
461	pairhetnat	5harpar	har	102	1133	102	1
341	pairhetnat	20harcyc	har	103	897.5	400	2
298	pairhetnat	24harhip	har	86	986	317.5	2
489	pairhetnat	19harpar	har	1002	328	1002	1
351	pairhetnat	25harcyc	har	57	259	1086	2
252	pairhetnat	1harhip	har	35	797.5	552.5	2
256	pairhetnat	3harhip	har	40	986	364	2
339	pairhetnat	19harcyc	har	1042	193.5	1156.5	2
305	pairhetnat	2harcyc	har	1067	322	1067	1
303	pairhetnat	1harcyc	har	1323	121	1323	1
491	pairhetnat	20harpar	har	1390	276	1390	1
315	pairhetnat	7harcyc	har	506	1221	506	1
309	pairhetnat	4harcyc	har	277	2004	277	1
258	pairhetnat	4harhip	har	2420	280	2420	1
262	pairhetnat	6harhip	har	166	2534	166	1
323	pairhetnat	11harcyc	har	451	2249	451	1
254	pairhetnat	2harhip	har	na	na	na	0
264	pairhetnat	7harhip	har	na	na	na	0
272	pairhetnat	11harhip	har	na	na	na	0
292	pairhetnat	21harhip	har	na	na	na	0
307	pairhetnat	3harcyc	har	na	na	na	0
343	pairhetnat	21harcyc	har	na	na	na	0
453	pairhetnat	1harpar	har	na	na	na	0
457	pairhetnat	3harpar	har	na	na	na	0
467	pairhetnat	8harpar	har	na	na	na	0
475	pairhetnat	12harpar	har	na	na	na	0
479	pairhetnat	14harpar	har	na	na	na	0
485	pairhetnat	17harpar	har	na	na	na	0
487	pairhetnat	18harpar	har	na	na	na	0
497	pairhetnat	23harpar	har	na	na	na	0
499	pairhetnat	24harpar	har	na	na	na	0
501	pairhetnat	25harpar	har	na	na	na	0
629	alone	2hip	hip	94	109.6	154.2	5
628	alone	1hip	hip	108	169.5	273.8333333	6
635	alone	8hip	hip	112	190	260	6
634	alone	7hip	hip	129	116.2	414.2	5
647	alone	19hip	hip	244	371.8	168.2	5
645	alone	17hip	hip	275	115	446	3
652	alone	24hip	hip	190	382	197	3
640	alone	12hip	hip	30	191.5	397.5	4
633	alone	6hip	hip	38	253.6666667	358.3333333	3
646	alone	18hip	hip	37	393	219	2
637	alone	9hip	hip	318	140.75	473	4
630	alone	3hip	hip	512	137	514.25	4
638	alone	10hip	hip	72	90.5	584.5	4
651	alone	23hip	hip	116	400.75	274.25	4
632	alone	5hip	hip	261	82	676	3
639	alone	11hip	hip	612	197	612	1
643	alone	15hip	hip	21	157.6666667	688.6666667	3
644	alone	16hip	hip	408	145.5	748.5	2
648	alone	20hip	hip	45	610.3333333	289.6666667	3
650	alone	22hip	hip	250	695	250	1
641	alone	13hip	hip	842	172	842	1
653	alone	25hip	hip	157	797.5	310	2
642	alone	14hip	hip	721	1195	-20.5	2
649	alone	21hip	hip	1869	319	1031	2
631	alone	4hip	hip	na	na	na	0
15	paircon	8hiip	hip	110	262	110	1
29	paircon	15hiip	hip	18	373	18	1
37	paircon	19hiip	hip	113	257	136.5	2
1	paircon	1hiip	hip	253	238	210	3
2	paircon	1hiip	hip	206	143	312	4
8	paircon	4hiip	hip	30	249	207.4	5
6	paircon	3hiip	hip	31	216.3333333	286.3333333	3
22	paircon	11hiip	hip	374	129	374	1
28	paircon	14hiip	hip	222	232.5	273.5	2
4	paircon	2hiip	hip	41	279.75	277.5	4
23	paircon	12hiip	hip	120	303	285	3
32	paircon	16hiip	hip	442	156	442	1
31	paircon	16hiip	hip	74	292.3333333	319.3333333	3
10	paircon	5hiip	hip	525	186.6666667	475.3333333	3
5	paircon	3hiip	hip	168	323.5	343.5	2
47	paircon	24hiip	hip	93	469.75	205.25	4
41	paircon	21hiip	hip	619	57	619	1
43	paircon	22hiip	hip	7	488	201.3333333	3
3	paircon	2hiip	hip	561	237.5	472.5	2
26	paircon	13hiip	hip	578	132	578	1
30	paircon	15hiip	hip	621	322.5	401	2
48	paircon	24hiip	hip	90	493.3333333	256.6666667	3
39	paircon	20hiip	hip	165	131	644.3333333	3
27	paircon	14hiip	hip	588	190	588	1
33	paircon	17hiip	hip	63	388.5	390.5	2
7	paircon	4hiip	hip	442	320.3333333	468.3333333	3
49	paircon	25hiip	hip	22	574	249	3
50	paircon	25hiip	hip	45	108	775	2
16	paircon	8hiip	hip	781	105	781	1
12	paircon	6hiip	hip	495	89.5	798	2
9	paircon	5hiip	hip	291	310.6666667	579.6666667	3
46	paircon	23hiip	hip	29	632.5	261	2
44	paircon	22hiip	hip	252	226.6666667	673.3333333	3
35	paircon	18hiip	hip	801	105	801	1
17	paircon	9hiip	hip	203	604	305.5	2
13	paircon	7hiip	hip	301	669	301	1
40	paircon	20hiip	hip	697	140	870	2
24	paircon	12hiip	hip	701	359	701	1
21	paircon	11hiip	hip	135	630.5	435	2
36	paircon	18hiip	hip	861	307.5	805.5	2
34	paircon	17hiip	hip	172	481.5	712	2
45	paircon	23hiip	hip	1179	653.5	591.5	2
18	paircon	9hiip	hip	1191	110	1191	1
20	paircon	10hiip	hip	1173	515	815.5	2
42	paircon	21hiip	hip	1599	167	1599	1
14	paircon	7hiip	hip	803	1117	803	1
38	paircon	19hiip	hip	1757	391	1757	1
11	paircon	6hiip	hip	2472	70	2472	1
19	paircon	10hiip	hip	2411	401	2411	1
25	paircon	13hiip	hip	na	na	na	0
255	pairhetinv	2harhip	hip	158	118	196.5	2
267	pairhetinv	8harhip	hip	15	103.25	243.25	4
281	pairhetinv	15harhip	hip	90	192.8	160.8	5
253	pairhetinv	1harhip	hip	44	151.1666667	281.5	6
275	pairhetinv	12harhip	hip	300	148	300	1
285	pairhetinv	17harhip	hip	660	109.5	362.75	4
283	pairhetinv	16harhip	hip	150	278	252.4	5
287	pairhetinv	18harhip	hip	468	310.8	229.2	5
263	pairhetinv	6harhip	hip	36	26.66666667	560.3333333	3
293	pairhetinv	21harhip	hip	16	276.6666667	408.6666667	3
289	pairhetinv	19harhip	hip	30	603	101.3333333	3
277	pairhetinv	13harhip	hip	462	109	644.3333333	3
291	pairhetinv	20harhip	hip	138	286	523	3
259	pairhetinv	4harhip	hip	56	658	211	3
273	pairhetinv	11harhip	hip	438	438.3333333	433.6666667	3
279	pairhetinv	14harhip	hip	600	614.5	362	2
297	pairhetinv	23harhip	hip	244	766	244	1
271	pairhetinv	10harhip	hip	1195	135.5	1214.5	2
257	pairhetinv	3harhip	hip	1000	385	1000	1
299	pairhetinv	24harhip	hip	1086	790	1086	1
265	pairhetinv	7harhip	hip	89	2611	89	1
301	pairhetinv	25harhip	hip	466	2234	466	1
261	pairhetinv	5harhip	hip	na	na	na	0
269	pairhetinv	9harhip	hip	na	na	na	0
295	pairhetinv	22harhip	hip	na	na	na	0
134	pairhetnat	17cychip	hip	92	68	92	1
106	pairhetnat	3cychip	hip	159	119.1428571	178.2857143	7
136	pairhetnat	18cychip	hip	17	132.6666667	194.6666667	3
118	pairhetnat	9cychip	hip	119	101.6666667	283	3
150	pairhetnat	25cychip	hip	302	184	206	2
110	pairhetnat	5cychip	hip	24	185	288.5	4
128	pairhetnat	14cychip	hip	433	238	250	2
138	pairhetnat	19cychip	hip	428	260	239	2
122	pairhetnat	11cychip	hip	226	244.25	260	4
140	pairhetnat	20cychip	hip	38	267.75	239	4
102	pairhetnat	1cychip	hip	164	211	302	2
148	pairhetnat	24cychip	hip	56	312.2	214.2	5
112	pairhetnat	6cychip	hip	151	93.5	437.5	2
126	pairhetnat	13cychip	hip	59	205.75	333.75	4
440	pairhetnat	20parhip	hip	20	328.4	211.6	5
412	pairhetnat	6parhip	hip	442	113	442	1
124	pairhetnat	12cychip	hip	402	342.5	233	2
114	pairhetnat	7cychip	hip	204	377.3333333	225.3333333	3
130	pairhetnat	15cychip	hip	259	395.3333333	251.3333333	3
432	pairhetnat	16parhip	hip	542	306.5	490	2
410	pairhetnat	5parhip	hip	30	422.6666667	421.6666667	3
132	pairhetnat	16cychip	hip	137	360.3333333	539.6666667	3
402	pairhetnat	1parhip	hip	261	629.6666667	270.3333333	3
404	pairhetnat	2parhip	hip	1239	345	555	3
142	pairhetnat	21cychip	hip	480	432	480	1
414	pairhetnat	7parhip	hip	532	419	532	1
416	pairhetnat	8parhip	hip	319	431	523	2
422	pairhetnat	11parhip	hip	363	619	363	1
144	pairhetnat	22cychip	hip	264	619.5	386.5	2
116	pairhetnat	8cychip	hip	21	409	680	2
428	pairhetnat	14parhip	hip	436	773	333.5	2
408	pairhetnat	4parhip	hip	168	946.5	212	2
104	pairhetnat	2cychip	hip	511	586	714.5	2
424	pairhetnat	12parhip	hip	650	620.5	714.5	2
146	pairhetnat	23cychip	hip	61	1312	38	2
418	pairhetnat	9parhip	hip	126	1106	244	2
420	pairhetnat	10parhip	hip	1080	798.5	551.5	2
108	pairhetnat	4cychip	hip	50	1326	50	1
448	pairhetnat	24parhip	hip	1029	373	1029	1
120	pairhetnat	10cychip	hip	1247	592	1247	1
442	pairhetnat	21parhip	hip	430	1930	430	1
430	pairhetnat	15parhip	hip	2052	420	2052	1
406	pairhetnat	3parhip	hip	203	2497	203	1
426	pairhetnat	13parhip	hip	2325	375	2325	1
434	pairhetnat	17parhip	hip	na	na	na	0
436	pairhetnat	18parhip	hip	na	na	na	0
438	pairhetnat	19parhip	hip	na	na	na	0
444	pairhetnat	22parhip	hip	na	na	na	0
446	pairhetnat	23parhip	hip	na	na	na	0
450	pairhetnat	25parhip	hip	na	na	na	0
656	alone	3par	par	3	134	3	1
678	alone	25par	par	630	38.5	414.5	2
670	alone	17par	par	137	343	137	1
676	alone	23par	par	105	376	105	1
660	alone	7par	par	449	46	449	1
673	alone	20par	par	192	300.5	364.25	4
666	alone	13par	par	801	28	899.5	2
655	alone	2par	par	861	75	861	1
661	alone	8par	par	713	223	713	1
654	alone	1par	par	168	713	244	2
662	alone	9par	par	510	235	723.5	2
664	alone	11par	par	974	36	974	1
674	alone	21par	par	785	253	785	1
663	alone	10par	par	864	273	864	1
671	alone	18par	par	723	430	723	1
669	alone	16par	par	15	492	687.5	2
667	alone	14par	par	235	141	1042	2
659	alone	6par	par	37	1272	37	1
675	alone	22par	par	92	156.5	1193.5	2
677	alone	24par	par	179	2521	179	1
657	alone	4par	par	na	na	na	0
658	alone	5par	par	na	na	na	0
665	alone	12par	par	na	na	na	0
668	alone	15par	par	na	na	na	0
672	alone	19par	par	na	na	na	0
205	paircon	2paar	par	6	24	6	1
202	paircon	1paar	par	78	42	78	1
236	paircon	18paar	par	115	45	115	1
245	paircon	22paar	par	150	32	150	1
207	paircon	3paar	par	152	38	152	1
220	paircon	10paar	par	91	138	91	1
244	paircon	22paar	par	208	112	208	1
216	paircon	8paar	par	168	157	168	1
210	paircon	5paar	par	308	42	308	1
208	paircon	4paar	par	207	131	287	2
235	paircon	17paar	par	248	155	356	2
203	paircon	1paar	par	527	43	527	1
240	paircon	20paar	par	375	271	375	1
226	paircon	13paar	par	478	205	478	1
242	paircon	21paar	par	10	686	10	1
228	paircon	14paar	par	640	151	640	1
212	paircon	6paar	par	763	135	763	1
251	paircon	25paar	par	1001	51.5	948.5	2
209	paircon	4paar	par	594	36.5	1196	2
232	paircon	16paar	par	876	381	876	1
237	paircon	18paar	par	382	913	382	1
234	paircon	17paar	par	83	829.5	520.5	2
239	paircon	19paar	par	1590	524	826	2
222	paircon	11paar	par	1093	267	1093	1
225	paircon	12paar	par	1341	441	1341	1
211	paircon	5paar	par	1677	155	1677	1
241	paircon	20paar	par	1296	598	1296	1
223	paircon	11paar	par	1629	557	1629	1
214	paircon	7paar	par	2089	100	2089	1
218	paircon	9paar	par	1510	786	1510	1
229	paircon	14paar	par	179	2521	179	1
204	paircon	2paar	par	na	na	na	0
206	paircon	3paar	par	na	na	na	0
213	paircon	6paar	par	na	na	na	0
215	paircon	7paar	par	na	na	na	0
217	paircon	8paar	par	na	na	na	0
219	paircon	9paar	par	na	na	na	0
221	paircon	10paar	par	na	na	na	0
224	paircon	12paar	par	na	na	na	0
227	paircon	13paar	par	na	na	na	0
230	paircon	15paar	par	na	na	na	0
231	paircon	15paar	par	na	na	na	0
233	paircon	16paar	par	na	na	na	0
238	paircon	19paar	par	na	na	na	0
243	paircon	21paar	par	na	na	na	0
246	paircon	23paar	par	na	na	na	0
247	paircon	23paar	par	na	na	na	0
248	paircon	24paar	par	na	na	na	0
249	paircon	24paar	par	na	na	na	0
250	paircon	25paar	par	na	na	na	0
452	pairhetinv	1harpar	par	145	55	145	1
470	pairhetinv	10harpar	par	63	258.3333333	139.6666667	3
490	pairhetinv	20harpar	par	86	427	86	1
480	pairhetinv	15harpar	par	15	537	15	1
488	pairhetinv	19harpar	par	525	458	525	1
496	pairhetinv	23harpar	par	674	352	674	1
492	pairhetinv	21harpar	par	92	948	92	1
472	pairhetinv	11harpar	par	402	639	402	1
494	pairhetinv	22harpar	par	433	615	433	1
476	pairhetinv	13harpar	par	630	569	571	2
482	pairhetinv	16harpar	par	36	1018.5	221	2
454	pairhetinv	2harpar	par	na	na	na	0
456	pairhetinv	3harpar	par	na	na	na	0
458	pairhetinv	4harpar	par	na	na	na	0
460	pairhetinv	5harpar	par	na	na	na	0
462	pairhetinv	6harpar	par	na	na	na	0
464	pairhetinv	7harpar	par	na	na	na	0
466	pairhetinv	8harpar	par	na	na	na	0
468	pairhetinv	9harpar	par	na	na	na	0
474	pairhetinv	12harpar	par	na	na	na	0
478	pairhetinv	14harpar	par	na	na	na	0
484	pairhetinv	17harpar	par	na	na	na	0
486	pairhetinv	18harpar	par	na	na	na	0
498	pairhetinv	24harpar	par	na	na	na	0
500	pairhetinv	25harpar	par	na	na	na	0
407	pairhetnat	3parhip	par	58	33	58	1
400	pairhetnat	25cycpar	par	13	164	32.83333333	6
429	pairhetnat	14parhip	par	168	36	168	1
366	pairhetnat	8cycpar	par	65	247.25	87	4
374	pairhetnat	12cycpar	par	228	173.5	177	2
392	pairhetnat	21cycpar	par	252	263.8571429	104.7142857	7
427	pairhetnat	13parhip	par	373	40	373	1
433	pairhetnat	16parhip	par	267	211	267	1
364	pairhetnat	7cycpar	par	47	198.2	341.8	5
386	pairhetnat	18cycpar	par	30	473	113.75	4
368	pairhetnat	9cycpar	par	160	370.5	256	2
378	pairhetnat	14cycpar	par	241	62.5	565.5	2
380	pairhetnat	15cycpar	par	17	490	185	4
445	pairhetnat	22parhip	par	5	365.5	309.5	4
394	pairhetnat	22cycpar	par	1	417.3333333	280.3333333	3
372	pairhetnat	11cycpar	par	29	599	99.5	2
425	pairhetnat	12parhip	par	162	124	650	2
370	pairhetnat	10cycpar	par	77	637.6666667	262.3333333	3
390	pairhetnat	20cycpar	par	72	406.6666667	493.3333333	3
447	pairhetnat	23parhip	par	592	382	518	3
443	pairhetnat	21parhip	par	11	806.6666667	93.33333333	3
358	pairhetnat	4cycpar	par	742	207	742	1
417	pairhetnat	8parhip	par	109	692.5	328.5	2
415	pairhetnat	7parhip	par	141	467.5	588	2
441	pairhetnat	20parhip	par	134	762	329	2
451	pairhetnat	25parhip	par	40	835	285	2
419	pairhetnat	9parhip	par	940	335	940	1
431	pairhetnat	15parhip	par	993	312	993	1
396	pairhetnat	23cycpar	par	402	907	402	1
352	pairhetnat	1cycpar	par	876	460	876	1
388	pairhetnat	19cycpar	par	5	971.5	378.5	2
439	pairhetnat	19parhip	par	152	845	505	2
449	pairhetnat	24parhip	par	36	1092.5	257.5	2
413	pairhetnat	6parhip	par	48	1714	48	1
411	pairhetnat	5parhip	par	1804	360	1804	1
360	pairhetnat	5cycpar	par	2310	75	2310	1
409	pairhetnat	4parhip	par	2567	21	2567	1
376	pairhetnat	13cycpar	par	33	2667	33	1
382	pairhetnat	16cycpar	par	220	2480	220	1
384	pairhetnat	17cycpar	par	5	2695	5	1
435	pairhetnat	17parhip	par	166	2534	166	1
437	pairhetnat	18parhip	par	85	2615	85	1
354	pairhetnat	2cycpar	par	na	na	na	0
356	pairhetnat	3cycpar	par	na	na	na	0
362	pairhetnat	6cycpar	par	na	na	na	0
398	pairhetnat	24cycpar	par	na	na	na	0
403	pairhetnat	1parhip	par	na	na	na	0
405	pairhetnat	2parhip	par	na	na	na	0
421	pairhetnat	10parhip	par	na	na	na	0
423	pairhetnat	11parhip	par	na	na	na	0
